# Supplementary material for: Gut Microbiota Dysbiosis in Childhood Vasculitis: A Perspective Comparative Pilot Study
Source: J Pers Med. 2022 Jun 15;12(6):973. doi: 10.3390/jpm12060973 (PMC9224684; doi:10.3390/jpm12060973)
Supplement: Supplementary file 1 [file jpm-12-00973-s001.zip]

Archive with 1 entries (1 files):
- jpm-1731594-supplementary.pdf
